# Supplementary material for: Chitosan/Phosphate Rock-Derived Natural Polymeric Composite to Sequester Divalent Copper Ions from Water
Source: Nanomaterials (Basel). 2021 Aug 9;11(8):2028. doi: 10.3390/nano11082028 (PMC8400442; doi:10.3390/nano11082028)
Supplement: Supplementary file 1 [file nanomaterials-11-02028-s001.zip]

Archive with 1 entries (1 files):
- nanomaterials-1316545-supplementary.pdf
